# Supplementary material for: Keratin 15 promotes a progenitor cell state in basal keratinocytes of skin epidermis
Source: J Cell Biol. 2026 Jan 9;225(3):e202503046. doi: 10.1083/jcb.202503046 (PMC12784932; doi:10.1083/jcb.202503046)
Supplement: Table S1 — lists the primers used in qRT-PCR assays. [file jcb_202503046_tables1.xlsx]

## Sheet: Sheet1
	Antibody	Source	Catalog #	RRID
	Rabbit anti-YAP1	Cell Signaling Technology	Cat#14074	AB_2650491	https://www.antibodyregistry.org/AB_2650491
	Chicken anti-keratin 14	BioLegend	Cat#906004	AB_2616962	https://www.antibodyregistry.org/AB_2616962
	Mouse anti-keratin 14	Abcam	Cat#ab80524	AB_1603170	https://www.antibodyregistry.org/AB_1603170
	Chicken anti-keratin 15	BioLegend	Cat#833904	AB_2616894	https://www.antibodyregistry.org/AB_2616894
	Rabbit anti-keratin 10	BioLegend	Cat#905404	AB_2749902	https://www.antibodyregistry.org/AB_2749902
	Rabbit anti-histone H3	Abcam	Cat#ab1791	AB_302613	https://www.antibodyregistry.org/AB_302613
	Rabbit anti-Ki67	Cell Signaling Technology	Cat#9129	AB_2687446	https://www.antibodyregistry.org/AB_2687446
	Rabbit anti-14-3-3σ	Sigma-Aldrich	Cat#PLA0201	AB_3665334	https://www.antibodyregistry.org/AB_3665334
	Mouse anti-GFP	Novus Biologicals	Cat#NB600-597SS	AB_10132090	https://www.antibodyregistry.org/AB_10132090
	Goat anti-Rabbit IgG Alexa Fluor™ 488	Invitrogen	Cat#A32731	AB_2866491	https://www.antibodyregistry.org/AB_2866491
	Goat anti-Chicken IgY Alexa Fluor™ 488	Invitrogen	Cat#A-11039	AB_2534096	https://www.antibodyregistry.org/AB_2534096
	Goat anti-Chicken IgY Alexa Fluor™ 568	Invitrogen	Cat#A-11041	AB_2534098	https://www.antibodyregistry.org/AB_2534098
	Goat anti-Rabbit IgG Alexa Fluor™ 568	Invitrogen	Cat#A-11011	AB_143157	https://www.antibodyregistry.org/AB_143157
	Goat anti-Rabbit IgG Alexa Fluor™ 647	Jackson ImmunoResearch Laboratories	Cat#111-605-045	AB_2338075	https://www.antibodyregistry.org/AB_2338075
	Goat anti-Rabbit IgG, HRP-linked	Cell Signaling Technology	Cat#7074S	AB_2099233	https://www.antibodyregistry.org/AB_2099233
	Peroxidase AffiniPure™ Goat Anti-Chicken IgY	Jackson ImmunoResearch Laboratories	Cat#103-035-155	AB_2337381	https://www.antibodyregistry.org/AB_2337381
	Duolink® In Situ PLA® Probe Anti-Rabbit PLUS	Sigma-Aldrich	Cat#DUO92002	AB_2810940	https://www.antibodyregistry.org/AB_2810940
	Duolink® In Situ PLA® Probe Anti-Goat MINUS	Sigma-Aldrich	Cat#DUO92006	AB_2943059	https://www.antibodyregistry.org/AB_2943059
	Chemicals, peptides, and recombinant proteins	Source	Catalog #
	DAPI, Dihydrochloride	Sigma-Aldrich	Cat#268298
	Paraformaldehyde 16% Aqueous Solution EM Grade	Electron Microscopy Sciences	Cat#15710
	FluorSave™ Reagent	Millipore	Cat#345789
	Histo-Clear	National Diagnostics	Cat#HS-200
	DMEM, high glucose, pyruvate	Gibco	Cat#11995073
	Penicillin-Streptomycin (10,000 U/mL)	Gibco	Cat#15140122
	Dulbecco’s MEM (DMEM) Calcium Free, Low Glucose w/ L-Glutamine (Powder)	US Biological	Cat#D9800-10
	Ham's F-12 Nutrient Mix	Gibco	Cat#11765054
	Chelex 100 Chelating Resin	Bio-Rad	Cat#11765054
	Fetal Bovine Serum	R&D Systems	Cat#S11550
	Adenine	Sigma-Aldrich	Cat#A8626
	Hydrocortisone	Sigma-Aldrich	Cat#H4001
	Insulin solution human	Sigma-Aldrich	Cat#I9278
	Cholera Toxin	Sigma-Aldrich	Cat#C8052
	Epidermal Growth Factor from murine submaxillary gland	Sigma-Aldrich	Cat#E4127
	GlutaMAX™ Supplement	Gibco	Cat#35050061
	Sodium Pyruvate (100 mM)	Gibco	Cat#11360070
	Penicillin G sodium salt	Sigma-Aldrich	Cat#P3032
	Lymphoprep™	STEMCELL Technologies	Cat#07851
	Povidone-Iodine Solution USP, 10% (w/v)	Fisher Scientific	Cat#3955-16
	Trypsin-EDTA (0.25%), phenol red	Gibco	Cat#25200056
	0.05% Trypsin/0.53mM EDTA	Corning	Cat#MT25052CI
	Triton™ X-100	Sigma-Aldrich	Cat#X100-5ML
	Tissue-Tek* O.C.T. Compound	Sakura® Finetek	Cat#4583
	Formalin solution, neutral buffered, 10%	Sigma-Aldrich	Cat#HT501128
	Mayer’s Hematoxylin	Thermo Scientific	Cat#TA-060-MH
	Eosin-Y Alcoholic	Thermo Scientific	Cat#71204
	cOmplete™ Protease Inhibitor Cocktail	Roche	Cat#11697498001
	Amersham ECL Prime Western Blotting Detection Reagent	Cytiva	Cat#RPN2232
	Calcium chloride dihydrate	Sigma-Aldrich	Cat#C7902
	Donkey serum	Sigma-Aldrich	Cat#D9663
	Form/Glut 3% in 0.1M Sodium Cacodylate Buffer pH 7.4	Electron Microscopy Sciences	Cat#15950
	Urea	Sigma-Aldrich	Cat#U5378
	Commercial assays of key significance	Source	Catalog #
	SE Cell Line 4D-Nucleofector™ X Kit	Lonza	Cat#V4XC-1032
	P3 Primary Cell 4D-Nucleofector™ X Kit	Lonza	Cat#V4XP-3032
	MycoAlert® Mycoplasma Detection Kit	Lonza	Cat#LT07-118
	Pierce BCA Protein Assay Kit	Thermo Scientific	Cat#23225
	Duolink® In Situ Detection Reagents FarRed	Sigma-Aldrich	Cat#DUO92013
	Experimental models: Organisms/strains
	Mouse: Krt14C373A	PMCID: PMC7250575
	Mouse: Krt14null	MMRRC_048362-UCD
	Oligonucleotides	Sequence
	Krt14C373A Forward primer:	GGAGGAGACCAAAGGCCGTTACGCA
	Krt14C373A Reverse primer:	GGACATTTGTGAGAGGAAGGGGCAT
	Krt14null Forward primer:	GGTAAACTGGCTCGGATTAGGG
	Krt14null Reverse primer:	TTGACTGTAGCGGCTGATGTTG
	Krt14WT Forward primer:	GGAGGAGACCAAAGGCCGTTACTG
	Krt14WT Reverse primer:	GGACATTTGTGAGAGGAAGGGGCAT
	CYR61 (human) Forward primer:	TTCACTGCTGTATCCCAATAAG
	CYR61 (human) Reverse primer:	AGTGTATGCCATTCGGTATTT
	Cyr61 (mouse) Forward primer:	CTGCGCTAAACAACTCAACGA
	Cyr61 (mouse) Reverse primer:	GCAGATCCCTTTCAGAGCGG
	Software	Developer	Version
	Prism 10	GraphPad	10.2.0
	Fiji	ImageJ2	2.14.0/1.54f
	ZEN2 (ZEN lite)	Zeiss	3.4.91
	Excel	Microsoft	16.9
	Photoshop	Adobe	26.0.0
	Illustrator	Adobe	29
	R	N/A	4.2.2
	Seurat	Satija lab	4.1.1
